# Supplementary material for: Which Are the Central Aspects of Infant Sleep? The Dynamics of Sleep Composites across Infancy
Source: Sensors (Basel). 2020 Dec 15;20(24):7188. doi: 10.3390/s20247188 (PMC7765288; doi:10.3390/s20247188)
Supplement: Supplementary file 1 [file sensors-20-07188-s001.zip]

Archive with 5 entries (4 files):
- Supplementary/
- Supplementary/S1_ExclusionsSleepVariables.xlsx
- __MACOSX/Supplementary/._S1_ExclusionsSleepVariables.xlsx
- Supplementary/S2_PredictionMatrix.csv
- __MACOSX/Supplementary/._S2_PredictionMatrix.csv
