# Supplementary material for: Which Are the Central Aspects of Infant Sleep? The Dynamics of Sleep Composites across Infancy
Source: Sensors (Basel). 2020 Dec 15;20(24):7188. doi: 10.3390/s20247188 (PMC7765288; doi:10.3390/s20247188)
Supplement: Supplementary file 1 [file sensors-20-07188-s001.zip › Supplementary/S1_ExclusionsSleepVariables.xlsx]

## Sheet: SleepVariablesSDEGU
Concept	Exclusion Criteria	% Missing
Bedtime	-	4.94
Variability Bedtime	-	8.15
Get Up Time	-	4.72
Variability Get Up Time	-	8.15
Sleep Onset	If actimeter off 15 min before or after bedtime OR if parent-reported sleeponset is more than 60 mins off	5.79
Variability Sleep Onset	If actimeter off 15 min before or after bedtime OR if parent-reported sleeponset is more than 60 mins off	10.52
Sleep Latency	If Sleeponset or bedtimes is NaN	5.79
Variability Sleep Latency	If Sleeponset or bedtimes is NaN	10.52
Sleep Offset	If actimeter off 15 min before or after getuptime OR if parent-reported sleepoffset is more than 60 mins off	5.6
Variability Sleep Offset	If actimeter off 15 min before or after getuptime OR if parent-reported sleepoffset is more than 60 mins off	11.37
Midsleep	If sleeponset or sleepperiod is NaN	7.08
Variability Midsleep	If sleeponset or sleepperiod is NaN	16.09
Sleep Opportunity	If Sleepoffset or sleeponset is NaN	7.08
Variability Sleep Opportunity	If Sleepoffset or sleeponset is NaN	16.09
Sleep Period	If Sleepoffset or sleeponset is NaN	7.08
Variability Sleep Period	If Sleepoffset or sleeponset is NaN	16.09
Total Sleep Time	If sleeponset or sleepoffset is NaN or if actimeter is off more than 1 h or if 90+/- difference from diary reported sleep time	10.73
Variability Total Sleep Time	If sleeponset or sleepoffset is NaN or if actimeter is off more than 1 h or if 90+/- difference from diary reported sleep time	22.32
Sleep Efficiency	If totalsleeptime or sleep opportunity is NaN	10.73
Variability Sleep Efficiency	If totalsleeptime or sleep opportunity is NaN	22.32
Wake After Sleep Onset	If sleeponset or sleepoffset is NaN or if actimeter is off more than 1 h or if 90+- difference from diary	8.58
Variability Wake After Sleep Onset	If sleeponset or sleepoffset is NaN or if actimeter is off more than 1 h or if 90+- difference from diary	20.39
Longest Nocturnal Wake	If sleep period is NaN or if actimeter is off more than 1 h, if difference between diary and actigraphy is more than 5 wakings	7.08
Variability Longest Nocturnal Wake	If sleep period is NaN or if actimeter is off more than 1 h, if difference between diary and actigraphy is more than 5 wakings	16.09
Nocturnal Wake Frequency per Hour	If sleep period is NaN or if actimeter is off more than 1 h, if difference between diary and actigraphy is more than 5 wakings	7.51
Variability Nocturnal Wake Frequency per Hour	If sleep period is NaN or if actimeter is off more than 1 h, if difference between diary and actigraphy is more than 5 wakings	16.74
Variability of Activity level (SD)	If actimeter is off more than 5 mins	8.37
Percent Active Epochs	If actimeter is off more than 5 mins	8.4
Variability Percent Active Epochs	If actimeter is off more than 5 mins	17.17
Longest Sleep	If the actigraph is off for more than 3 h across the whole day or the difference between actigraphy/diary is > 300 mins	9.44
Variability Longest Sleep	If the actigraph is off for more than 3 h across the whole day or the difference between actigraphy/diary is > 300 mins	16.74
Longest Wake	If the actigraph is off for more than 3 h across the whole day or the difference between actigraphy/diary is > 300 mins	7.08
Variability Longest Wake	If the actigraph is off for more than 3 h across the whole day or the difference between actigraphy/diary is > 300 mins	11.37
Nap Counter	If actimeter is off more than 1 h, or counter is off by 5 from diary	7.08
Variability Nap Counter	If actimeter is off more than 1 h, or counter is off by 5 from diary	12.02
Sleep After Wake Onset	If actimeter is off more than 1 h, or counter is off by 5 from diary	10.94
Variability Sleep After Wake Onset	If actimeter is off more than 1 h, or counter is off by 5 from diary	22.32
Sleep Duration 24 h	If actimeter is off more than 3 h or difference between diary/actigraph is more than 180 mins	7.51
Variability Sleep Duration 24 h	If actimeter is off more than 3 h or difference between diary/actigraph is more than 180 mins	13.52
Sleep Duration Day	If actimeter is off more than 1 h or difference between diary/actigraph is more than 90 mins	7.73
Variability Sleep Duration Day	If actimeter is off more than 1 h or difference between diary/actigraph is more than 90 mins	14.16
Sleep Duration Night	If actimeter is off more than 1 h or difference between diary/actigraph is more than 90 mins	8.8
Variability Sleep Duration Night	If actimeter is off more than 1 h or difference between diary/actigraph is more than 90 mins	17.6
% Sleep Duration Night	If any of the sleep duration variables are NaN (so if actigraph of more than 3h in the whole day or 1 h in the night and difference between actigraph/diary more than 180 mins resp 90 mins	10.3
Variability % Sleep Duration Night	If any of the sleep duration variables are NaN (so if actigraph of more than 3h in the whole day or 1 h in the night and difference between actigraph/diary more than 180 mins resp 90 mins	20.6
Sleep Regularity Index	If actimeter is off for more than 3 h	13.73
Sleep Regularity Index Day	If actimeter is off for more than 1 h	14.81
Sleep Regularity Index Night	If actimeter is off for more than 1 h	13.09

## Sheet: Bedtime Getuptime
		3 Months								6 Months
	12 Months

## Sheet: Sleeponset Sleepoffset
T1									T1 Adjusted
T2									T2 Adjusted
T3									T3 Adjusted

## Sheet: Sleepperiod and opportunity
T1 Sleepperiod								T1 Sleep Period Adj								T1 Sleep Opportunity								T1 Sleep Opportunity Adj
T2 Sleepperiod								T2 Sleepperiod Adj								T2 Sleep Opportunity								T2 Sleep Opportunity Adj
T3 Sleepperiod								T3 Sleep Period Adj								T3 Sleep Opportunity								T3 Sleep Opportunity Adj

## Sheet: Total Sleep Time
T1 Total Sleep Time								T1 TST Adj
T2 TST								T2 TST Adj
								T3 TST Adj
T3 TST

## Sheet: Sleeplatency
T1 Sleep Latency									T1 Sleep Latency Adj
T2 Sleep Latency									T2 Sleep Latency Adj
									T3 Sleep Latency Adj
T3 Sleep Latency

## Sheet: WASO
T1 WASO									T1 WASO Adj
T2 WASO									T2 WASO Adj
T3 WASO									T3 WASO Adj

## Sheet: Sleep Efficiency
T1 Sleep Efficiency								T1 Sleep Efficiency Adj
T2 Sleep Efficiency								T2 Sleep Efficiency Adj
T3 Sleep Efficiency								T3 Sleep Efficiency Adj

## Sheet: Midsleep
T1 Midsleep
								T1 Midsleep Adj
T2 Midsleep								T2 Midsleep Adjusted
T3 Midsleep								T3 Midsleep Adjusted

## Sheet: Night wakings
T1 Waking Counter Per H									T1 Waking Counter Per H Adjusted								T1 Longest Wake
T2 Waking Counter per H									T2 Waking Counter per H Adj								T2 Longest Wake
T3 Waking Counter per H									T3 Waking Counter per H Adj								T3 Longest Wake

[truncated: 5 more sheets: Activity, Naps, Sleep Duration, PossibleVariables, DayNightDef]
